# Supplementary material for: Secular trends of incidence and prevalence of Parkinsonism subtypes: a cohort study in the United Kingdom
Source: Eur J Public Health. 2026 Apr 7;36(2):ckag031. doi: 10.1093/eurpub/ckag031 (PMC13064495; doi:10.1093/eurpub/ckag031)
Supplement: ckag031_Supplementary_Data [file ckag031_supplementary_data.zip › ejph-2025-09-om-0805-File008.xlsx]

## Sheet: catalogue
Supplement Table S1	Condition codelists used to define outcomes of interest
Supplement Table S2	Age-standardised incidence of parkinsonism subtypes and then stratified by sex
Supplement Table S3	Age-standardised prevalence of parkinsonism subtypes and then stratified by sex

## Sheet: Supplementary Table S1
Concept ID	Name	Class	Domain	Vocabulary	Outcome of interest
37110776	Atypical juvenile parkinsonism	Disorder	Condition	SNOMED	PD
37396747	Autosomal dominant late onset Parkinson disease	Disorder	Condition	SNOMED	PD
608078	Autosomal recessive familial Parkinson disease	Disorder	Condition	SNOMED	PD
4231949	Cerebral degeneration due to Parkinson's disease	Disorder	Condition	SNOMED	PD
44792293	Cerebral degeneration in Parkinson's disease	Disorder	Condition	SNOMED	PD
4314734	Dementia associated with Parkinson's Disease	Disorder	Condition	SNOMED	PD
44782422	Dementia due to Parkinson's disease	Disorder	Condition	SNOMED	PD
37399497	Early onset parkinsonism and intellectual disability syndrome	Disorder	Condition	SNOMED	PD
1340428	Exacerbation of Parkinson's disease	Disorder	Condition	OMOP Extension	PD
4184466	Juvenile paralysis agitans of Hunt	Disorder	Condition	SNOMED	PD
4047751	Juvenile Parkinson's disease	Disorder	Condition	SNOMED	PD
37164406	Off-periods in Parkinson disease not responding to oral treatment	Disorder	Condition	SNOMED	PD
36713737	Orthostatic hypotension co-occurrent and due to Parkinson's disease	Disorder	Condition	SNOMED	PD
37204371	Parkinsonian pyramidal syndrome	Disorder	Condition	SNOMED	PD
36716784	Parkinsonism due to heredodegenerative disorder	Disorder	Condition	SNOMED	PD
4043380	Parkinsonism with calcification of basal ganglia	Disorder	Condition	SNOMED	PD
381270	Parkinson's disease	Disorder	Condition	SNOMED	PD
36714473	Psychosis co-occurrent and due to Parkinson's disease	Disorder	Condition	SNOMED	PD
46269696	Restrictive lung disease due to Parkinson disease	Disorder	Condition	SNOMED	PD
37110499	Sporadic Parkinson disease	Disorder	Condition	SNOMED	PD
37395785	Young onset Parkinson disease	Disorder	Condition	SNOMED	PD
4265907	Parkinson-dementia complex of Guam	Disorder	Condition	SNOMED	PD
4046093	Vascular parkinsonism	Disorder	Condition	SNOMED	VP
4248716	Neuroleptic-induced parkinsonism	Disorder	Condition	SNOMED	DIP
4142980	On - off phenomenon	Disorder	Condition	SNOMED	DIP
37166926	Parkinsonism caused by dopamine depleting agent	Disorder	Condition	SNOMED	DIP
37166924	Parkinsonism caused by dopamine receptor antagonist	Disorder	Condition	SNOMED	DIP
3655826	Parkinsonism caused by methanol	Disorder	Condition	SNOMED	DIP
4171569	Parkinsonism due to drug	Disorder	Condition	SNOMED	DIP

## Sheet: Supplementary Table S2
incidence_start_date	incidence_end_date	n_events	person-years	standardised_incidence	standardised_incidence_lower_CI	standardised_incidence_upper_CI	outcome_cohort_name	denominator_sex
2007-01-01	2007-12-31	79	5.01949e+06	1.57	1.25	1.96	DIP	Both
2008-01-01	2008-12-31	80	5.11179e+06	1.57	1.24	1.95	DIP	Both
2009-01-01	2009-12-31	72	5.13983e+06	1.4	1.1	1.76	DIP	Both
2010-01-01	2010-12-31	66	5.10541e+06	1.29	1	1.64	DIP	Both
2011-01-01	2011-12-31	49	5.02577e+06	0.97	0.72	1.29	DIP	Both
2012-01-01	2012-12-31	56	4.9928e+06	1.12	0.85	1.46	DIP	Both
2013-01-01	2013-12-31	58	4.79926e+06	1.21	0.92	1.56	DIP	Both
2014-01-01	2014-12-31	57	4.47138e+06	1.27	0.97	1.65	DIP	Both
2015-01-01	2015-12-31	54	4.0468e+06	1.33	1	1.74	DIP	Both
2016-01-01	2016-12-31	42	3.5127e+06	1.2	0.86	1.62	DIP	Both
2017-01-01	2017-12-31	35	3.19257e+06	1.1	0.76	1.52	DIP	Both
2018-01-01	2018-12-31	48	3.03576e+06	1.58	1.17	2.1	DIP	Both
2019-01-01	2019-12-31	44	2.91305e+06	1.51	1.1	2.03	DIP	Both
2020-01-01	2020-12-31	24	2.71964e+06	0.88	0.57	1.31	DIP	Both
2021-01-01	2021-12-31	32	2.45263e+06	1.3	0.89	1.84	DIP	Both
2007-01-01	2007-12-31	1784	5.01033e+06	35.61	33.97	37.3	PD	Both
2008-01-01	2008-12-31	1788	5.10224e+06	35.04	33.44	36.71	PD	Both
2009-01-01	2009-12-31	1826	5.13003e+06	35.59	33.98	37.27	PD	Both
2010-01-01	2010-12-31	1659	5.09554e+06	32.56	31.01	34.16	PD	Both
2011-01-01	2011-12-31	1562	5.0159e+06	31.14	29.62	32.72	PD	Both
2012-01-01	2012-12-31	1625	4.98292e+06	32.61	31.04	34.24	PD	Both
2013-01-01	2013-12-31	1536	4.7897e+06	32.07	30.48	33.71	PD	Both
2014-01-01	2014-12-31	1476	4.46236e+06	33.08	31.41	34.81	PD	Both
2015-01-01	2015-12-31	1297	4.03865e+06	32.11	30.39	33.91	PD	Both
2016-01-01	2016-12-31	1148	3.50565e+06	32.75	30.88	34.7	PD	Both
2017-01-01	2017-12-31	938	3.18622e+06	29.44	27.59	31.39	PD	Both
2018-01-01	2018-12-31	952	3.02968e+06	31.42	29.46	33.48	PD	Both
2019-01-01	2019-12-31	909	2.90716e+06	31.27	29.27	33.37	PD	Both
2020-01-01	2020-12-31	615	2.71435e+06	22.66	20.9	24.52	PD	Both
2021-01-01	2021-12-31	702	2.44792e+06	28.68	26.59	30.88	PD	Both
2007-01-01	2007-12-31	3	5.01991e+06	0.06	0.01	0.17	VP	Both
2008-01-01	2008-12-31	3	5.11222e+06	0.06	0.01	0.17	VP	Both
2009-01-01	2009-12-31	9	5.14027e+06	0.18	0.08	0.33	VP	Both
2010-01-01	2010-12-31	77	5.10582e+06	1.51	1.19	1.88	VP	Both
2011-01-01	2011-12-31	104	5.02607e+06	2.07	1.69	2.51	VP	Both
2012-01-01	2012-12-31	118	4.99303e+06	2.36	1.96	2.83	VP	Both
2013-01-01	2013-12-31	109	4.79942e+06	2.27	1.86	2.74	VP	Both
2014-01-01	2014-12-31	119	4.47146e+06	2.66	2.2	3.18	VP	Both
2015-01-01	2015-12-31	102	4.04682e+06	2.52	2.06	3.06	VP	Both
2016-01-01	2016-12-31	101	3.51264e+06	2.88	2.34	3.49	VP	Both
2017-01-01	2017-12-31	93	3.19249e+06	2.91	2.35	3.57	VP	Both
2018-01-01	2018-12-31	76	3.03571e+06	2.5	1.97	3.13	VP	Both
2019-01-01	2019-12-31	91	2.91298e+06	3.12	2.52	3.84	VP	Both
2020-01-01	2020-12-31	55	2.71957e+06	2.02	1.52	2.63	VP	Both
2021-01-01	2021-12-31	49	2.45258e+06	2	1.48	2.64	VP	Both
2007-01-01	2007-12-31	34	2.47384e+06	1.37	0.95	1.92	DIP	Male
2008-01-01	2008-12-31	44	2.52097e+06	1.75	1.27	2.34	DIP	Male
2009-01-01	2009-12-31	22	2.53454e+06	0.87	0.54	1.31	DIP	Male
2010-01-01	2010-12-31	27	2.51756e+06	1.07	0.71	1.56	DIP	Male
2011-01-01	2011-12-31	28	2.47563e+06	1.13	0.75	1.63	DIP	Male
2012-01-01	2012-12-31	33	2.45864e+06	1.34	0.92	1.88	DIP	Male
2013-01-01	2013-12-31	30	2.36034e+06	1.27	0.86	1.81	DIP	Male
2014-01-01	2014-12-31	22	2.20065e+06	1	0.63	1.51	DIP	Male
2015-01-01	2015-12-31	22	1.99231e+06	1.1	0.69	1.67	DIP	Male
2016-01-01	2016-12-31	25	1.7298e+06	1.45	0.94	2.13	DIP	Male
2017-01-01	2017-12-31	12	1.57448e+06	0.76	0.39	1.33	DIP	Male
2018-01-01	2018-12-31	17	1.49869e+06	1.13	0.66	1.82	DIP	Male
2019-01-01	2019-12-31	16	1.43917e+06	1.11	0.64	1.81	DIP	Male
2020-01-01	2020-12-31	9	1.34465e+06	0.67	0.31	1.27	DIP	Male
2021-01-01	2021-12-31	13	1.21095e+06	1.07	0.57	1.84	DIP	Male
2007-01-01	2007-12-31	1056	2.46862e+06	42.78	40.24	45.44	PD	Male
2008-01-01	2008-12-31	1066	2.51548e+06	42.38	39.87	45	PD	Male
2009-01-01	2009-12-31	1094	2.52888e+06	43.26	40.73	45.9	PD	Male
2010-01-01	2010-12-31	1002	2.51179e+06	39.89	37.46	42.44	PD	Male
2011-01-01	2011-12-31	973	2.46982e+06	39.4	36.96	41.95	PD	Male
2012-01-01	2012-12-31	978	2.45282e+06	39.87	37.41	42.45	PD	Male
2013-01-01	2013-12-31	907	2.35469e+06	38.52	36.05	41.11	PD	Male
2014-01-01	2014-12-31	924	2.1953e+06	42.09	39.42	44.89	PD	Male
2015-01-01	2015-12-31	811	1.98742e+06	40.81	38.05	43.71	PD	Male
2016-01-01	2016-12-31	727	1.72551e+06	42.13	39.12	45.31	PD	Male
2017-01-01	2017-12-31	575	1.57061e+06	36.61	33.68	39.73	PD	Male
2018-01-01	2018-12-31	606	1.49496e+06	40.54	37.37	43.9	PD	Male
2019-01-01	2019-12-31	559	1.43553e+06	38.94	35.78	42.31	PD	Male
2020-01-01	2020-12-31	393	1.34136e+06	29.3	26.47	32.34	PD	Male
2021-01-01	2021-12-31	454	1.20803e+06	37.58	34.2	41.2	PD	Male
2007-01-01	2007-12-31	1	2.47399e+06	0.04	0	0.23	VP	Male
2008-01-01	2008-12-31	2	2.52114e+06	0.08	0.01	0.29	VP	Male
2009-01-01	2009-12-31	7	2.53472e+06	0.28	0.11	0.57	VP	Male
2010-01-01	2010-12-31	47	2.51771e+06	1.87	1.37	2.48	VP	Male
2011-01-01	2011-12-31	62	2.47573e+06	2.5	1.92	3.21	VP	Male
2012-01-01	2012-12-31	78	2.45871e+06	3.17	2.51	3.96	VP	Male
2013-01-01	2013-12-31	74	2.36036e+06	3.14	2.46	3.94	VP	Male
2014-01-01	2014-12-31	78	2.20063e+06	3.54	2.8	4.42	VP	Male
2015-01-01	2015-12-31	66	1.99227e+06	3.31	2.56	4.21	VP	Male
2016-01-01	2016-12-31	60	1.72972e+06	3.47	2.65	4.46	VP	Male
2017-01-01	2017-12-31	58	1.57441e+06	3.68	2.8	4.76	VP	Male
2018-01-01	2018-12-31	56	1.49863e+06	3.74	2.82	4.85	VP	Male
2019-01-01	2019-12-31	63	1.43909e+06	4.38	3.36	5.6	VP	Male
2020-01-01	2020-12-31	38	1.34457e+06	2.83	2	3.88	VP	Male
2021-01-01	2021-12-31	35	1.21087e+06	2.89	2.01	4.02	VP	Male
2007-01-01	2007-12-31	45	2.54565e+06	1.77	1.29	2.37	DIP	Female
2008-01-01	2008-12-31	36	2.59082e+06	1.39	0.97	1.92	DIP	Female
2009-01-01	2009-12-31	50	2.60528e+06	1.92	1.42	2.53	DIP	Female
2010-01-01	2010-12-31	39	2.58785e+06	1.51	1.07	2.06	DIP	Female
2011-01-01	2011-12-31	21	2.55014e+06	0.82	0.51	1.26	DIP	Female
2012-01-01	2012-12-31	23	2.53416e+06	0.91	0.58	1.36	DIP	Female
2013-01-01	2013-12-31	28	2.43893e+06	1.15	0.76	1.66	DIP	Female
2014-01-01	2014-12-31	35	2.27073e+06	1.54	1.07	2.14	DIP	Female
2015-01-01	2015-12-31	32	2.05448e+06	1.56	1.07	2.2	DIP	Female
2016-01-01	2016-12-31	17	1.7829e+06	0.95	0.56	1.53	DIP	Female
2017-01-01	2017-12-31	23	1.61809e+06	1.42	0.9	2.13	DIP	Female
2018-01-01	2018-12-31	31	1.53707e+06	2.02	1.37	2.86	DIP	Female
2019-01-01	2019-12-31	28	1.47387e+06	1.9	1.26	2.75	DIP	Female
2020-01-01	2020-12-31	15	1.37499e+06	1.09	0.61	1.8	DIP	Female
2021-01-01	2021-12-31	19	1.24168e+06	1.53	0.92	2.39	DIP	Female
2007-01-01	2007-12-31	728	2.5417e+06	28.64	26.6	30.8	PD	Female
2008-01-01	2008-12-31	722	2.58676e+06	27.91	25.91	30.02	PD	Female
2009-01-01	2009-12-31	732	2.60115e+06	28.14	26.14	30.26	PD	Female
2010-01-01	2010-12-31	657	2.58375e+06	25.43	23.52	27.45	PD	Female
2011-01-01	2011-12-31	589	2.54608e+06	23.13	21.3	25.08	PD	Female
2012-01-01	2012-12-31	647	2.53011e+06	25.57	23.64	27.62	PD	Female
2013-01-01	2013-12-31	629	2.43501e+06	25.83	23.85	27.93	PD	Female
2014-01-01	2014-12-31	552	2.26706e+06	24.35	22.36	26.47	PD	Female
2015-01-01	2015-12-31	486	2.05123e+06	23.69	21.63	25.9	PD	Female
2016-01-01	2016-12-31	421	1.78013e+06	23.65	21.44	26.02	PD	Female
2017-01-01	2017-12-31	363	1.61561e+06	22.47	20.22	24.9	PD	Female
2018-01-01	2018-12-31	346	1.53472e+06	22.54	20.23	25.05	PD	Female
2019-01-01	2019-12-31	350	1.47163e+06	23.78	21.36	26.41	PD	Female
2020-01-01	2020-12-31	222	1.37299e+06	16.17	14.11	18.44	PD	Female
2021-01-01	2021-12-31	248	1.2399e+06	20	17.59	22.65	PD	Female
2007-01-01	2007-12-31	2	2.54592e+06	0.08	0.01	0.28	VP	Female
2008-01-01	2008-12-31	1	2.59108e+06	0.04	0	0.22	VP	Female
2009-01-01	2009-12-31	2	2.60555e+06	0.08	0.01	0.28	VP	Female
2010-01-01	2010-12-31	30	2.58811e+06	1.16	0.78	1.65	VP	Female
2011-01-01	2011-12-31	42	2.55034e+06	1.65	1.19	2.23	VP	Female
2012-01-01	2012-12-31	40	2.53433e+06	1.58	1.13	2.15	VP	Female
2013-01-01	2013-12-31	35	2.43906e+06	1.43	1	2	VP	Female
2014-01-01	2014-12-31	41	2.27084e+06	1.81	1.3	2.45	VP	Female
2015-01-01	2015-12-31	36	2.05455e+06	1.75	1.23	2.43	VP	Female
2016-01-01	2016-12-31	41	1.78292e+06	2.3	1.65	3.12	VP	Female
2017-01-01	2017-12-31	35	1.61809e+06	2.16	1.51	3.01	VP	Female
2018-01-01	2018-12-31	20	1.53708e+06	1.3	0.79	2.01	VP	Female
2019-01-01	2019-12-31	28	1.47389e+06	1.9	1.26	2.75	VP	Female
2020-01-01	2020-12-31	17	1.37501e+06	1.24	0.72	1.98	VP	Female
2021-01-01	2021-12-31	14	1.24171e+06	1.13	0.62	1.89	VP	Female

## Sheet: Supplementary Table S3
prevalence_start_date	prevalence_end_date	n_events	person-years	standardised_prevalence	standardised_prevalence_lower_CI	standardised_prevalence_upper_CI	outcome_cohort_name	denominator_sex
2007-01-01	2007-12-31	140	5402479	2.59e-05	2.18e-05	3.06e-05	DIP	Both
2008-01-01	2008-12-31	163	5463876	2.98e-05	2.54e-05	3.48e-05	DIP	Both
2009-01-01	2009-12-31	160	5481298	2.92e-05	2.48e-05	3.41e-05	DIP	Both
2010-01-01	2010-12-31	150	5488310	2.73e-05	2.31e-05	3.21e-05	DIP	Both
2011-01-01	2011-12-31	120	5404852	2.22e-05	1.84e-05	2.65e-05	DIP	Both
2012-01-01	2012-12-31	110	5315011	2.07e-05	1.7e-05	2.49e-05	DIP	Both
2013-01-01	2013-12-31	111	5233690	2.12e-05	1.74e-05	2.55e-05	DIP	Both
2014-01-01	2014-12-31	110	4957050	2.22e-05	1.82e-05	2.67e-05	DIP	Both
2015-01-01	2015-12-31	108	4550988	2.37e-05	1.95e-05	2.87e-05	DIP	Both
2016-01-01	2016-12-31	91	3895129	2.34e-05	1.88e-05	2.87e-05	DIP	Both
2017-01-01	2017-12-31	76	3508465	2.17e-05	1.71e-05	2.71e-05	DIP	Both
2018-01-01	2018-12-31	77	3271448	2.35e-05	1.86e-05	2.94e-05	DIP	Both
2019-01-01	2019-12-31	91	3167317	2.87e-05	2.31e-05	3.53e-05	DIP	Both
2020-01-01	2020-12-31	65	2985903	2.18e-05	1.68e-05	2.77e-05	DIP	Both
2021-01-01	2021-12-31	56	2723881	2.06e-05	1.55e-05	2.67e-05	DIP	Both
2007-01-01	2007-12-31	11432	5402479	0.00211607	0.00207745	0.00215522	PD	Both
2008-01-01	2008-12-31	11850	5463876	0.00216879	0.00212992	0.0022082	PD	Both
2009-01-01	2009-12-31	12166	5481298	0.00221955	0.00218028	0.00225934	PD	Both
2010-01-01	2010-12-31	12213	5488310	0.00222528	0.00218598	0.0022651	PD	Both
2011-01-01	2011-12-31	12087	5404852	0.00223632	0.00219663	0.00227655	PD	Both
2012-01-01	2012-12-31	12115	5315011	0.00227939	0.00223898	0.00232035	PD	Both
2013-01-01	2013-12-31	11961	5233690	0.00228539	0.00224461	0.00232672	PD	Both
2014-01-01	2014-12-31	11442	4957050	0.00230823	0.00226612	0.00235092	PD	Both
2015-01-01	2015-12-31	10503	4550988	0.00230785	0.00226392	0.00235242	PD	Both
2016-01-01	2016-12-31	9016	3895129	0.00231469	0.00226715	0.00236297	PD	Both
2017-01-01	2017-12-31	7905	3508465	0.00225312	0.00220372	0.00230335	PD	Both
2018-01-01	2018-12-31	7386	3271448	0.00225772	0.00220652	0.0023098	PD	Both
2019-01-01	2019-12-31	7263	3167317	0.00229311	0.00224067	0.00234646	PD	Both
2020-01-01	2020-12-31	6580	2985903	0.00220369	0.00215076	0.00225759	PD	Both
2021-01-01	2021-12-31	5916	2723881	0.0021719	0.00211691	0.00222796	PD	Both
2007-01-01	2007-12-31	6	5402479	1.11e-06	4.08e-07	2.42e-06	VP	Both
2008-01-01	2008-12-31	9	5463876	1.65e-06	7.53e-07	3.13e-06	VP	Both
2009-01-01	2009-12-31	18	5481298	3.28e-06	1.95e-06	5.19e-06	VP	Both
2010-01-01	2010-12-31	96	5488310	1.75e-05	1.42e-05	2.14e-05	VP	Both
2011-01-01	2011-12-31	199	5404852	3.68e-05	3.19e-05	4.23e-05	VP	Both
2012-01-01	2012-12-31	290	5315011	5.46e-05	4.85e-05	6.12e-05	VP	Both
2013-01-01	2013-12-31	352	5233690	6.73e-05	6.04e-05	7.47e-05	VP	Both
2014-01-01	2014-12-31	402	4957050	8.11e-05	7.34e-05	8.94e-05	VP	Both
2015-01-01	2015-12-31	427	4550988	9.38e-05	8.51e-05	0.000103162	VP	Both
2016-01-01	2016-12-31	427	3895129	0.000109624	9.95e-05	0.000120532	VP	Both
2017-01-01	2017-12-31	421	3508465	0.000119996	0.000108806	0.000132024	VP	Both
2018-01-01	2018-12-31	369	3271448	0.000112794	0.000101578	0.000124911	VP	Both
2019-01-01	2019-12-31	386	3167317	0.00012187	0.000110014	0.000134655	VP	Both
2020-01-01	2020-12-31	348	2985903	0.000116548	0.000104623	0.000129459	VP	Both
2021-01-01	2021-12-31	329	2723881	0.000120784	0.000108083	0.000134566	VP	Both
2007-01-01	2007-12-31	50	2657280	1.88e-05	1.4e-05	2.48e-05	DIP	Male
2008-01-01	2008-12-31	83	2689744	3.09e-05	2.46e-05	3.83e-05	DIP	Male
2009-01-01	2009-12-31	71	2698962	2.63e-05	2.05e-05	3.32e-05	DIP	Male
2010-01-01	2010-12-31	56	2703869	2.07e-05	1.56e-05	2.69e-05	DIP	Male
2011-01-01	2011-12-31	58	2660965	2.18e-05	1.66e-05	2.82e-05	DIP	Male
2012-01-01	2012-12-31	63	2614094	2.41e-05	1.85e-05	3.08e-05	DIP	Male
2013-01-01	2013-12-31	63	2572677	2.45e-05	1.88e-05	3.13e-05	DIP	Male
2014-01-01	2014-12-31	51	2434194	2.1e-05	1.56e-05	2.75e-05	DIP	Male
2015-01-01	2015-12-31	44	2236771	1.97e-05	1.43e-05	2.64e-05	DIP	Male
2016-01-01	2016-12-31	47	1914896	2.45e-05	1.8e-05	3.26e-05	DIP	Male
2017-01-01	2017-12-31	37	1726463	2.14e-05	1.51e-05	2.95e-05	DIP	Male
2018-01-01	2018-12-31	27	1611874	1.68e-05	1.1e-05	2.44e-05	DIP	Male
2019-01-01	2019-12-31	34	1561971	2.18e-05	1.51e-05	3.04e-05	DIP	Male
2020-01-01	2020-12-31	22	1473771	1.49e-05	9.36e-06	2.26e-05	DIP	Male
2021-01-01	2021-12-31	21	1345357	1.56e-05	9.66e-06	2.39e-05	DIP	Male
2007-01-01	2007-12-31	6451	2657280	0.00242767	0.00236879	0.00248765	PD	Male
2008-01-01	2008-12-31	6734	2689744	0.00250358	0.00244414	0.00256411	PD	Male
2009-01-01	2009-12-31	6963	2698962	0.00257988	0.00251964	0.0026412	PD	Male
2010-01-01	2010-12-31	7049	2703869	0.002607	0.0025465	0.00266859	PD	Male
2011-01-01	2011-12-31	7054	2660965	0.00265092	0.00258941	0.00271352	PD	Male
2012-01-01	2012-12-31	7093	2614094	0.00271337	0.00265059	0.00277726	PD	Male
2013-01-01	2013-12-31	7001	2572677	0.00272129	0.00265791	0.0027858	PD	Male
2014-01-01	2014-12-31	6755	2434194	0.00277505	0.00270926	0.00284203	PD	Male
2015-01-01	2015-12-31	6249	2236771	0.00279376	0.00272492	0.0028639	PD	Male
2016-01-01	2016-12-31	5449	1914896	0.00284558	0.00277053	0.00292216	PD	Male
2017-01-01	2017-12-31	4774	1726463	0.00276519	0.0026873	0.00284476	PD	Male
2018-01-01	2018-12-31	4491	1611874	0.0027862	0.0027053	0.0028689	PD	Male
2019-01-01	2019-12-31	4442	1561971	0.00284384	0.00276082	0.00292873	PD	Male
2020-01-01	2020-12-31	4038	1473771	0.00273991	0.00265605	0.00282575	PD	Male
2021-01-01	2021-12-31	3652	1345357	0.00271452	0.00262719	0.00280402	PD	Male
2007-01-01	2007-12-31	2	2657280	7.53e-07	9.11e-08	2.72e-06	VP	Male
2008-01-01	2008-12-31	4	2689744	1.49e-06	4.05e-07	3.81e-06	VP	Male
2009-01-01	2009-12-31	11	2698962	4.08e-06	2.03e-06	7.29e-06	VP	Male
2010-01-01	2010-12-31	58	2703869	2.15e-05	1.63e-05	2.77e-05	VP	Male
2011-01-01	2011-12-31	117	2660965	4.4e-05	3.64e-05	5.27e-05	VP	Male
2012-01-01	2012-12-31	179	2614094	6.85e-05	5.88e-05	7.93e-05	VP	Male
2013-01-01	2013-12-31	231	2572677	8.98e-05	7.86e-05	0.000102146	VP	Male
2014-01-01	2014-12-31	262	2434194	0.000107633	9.5e-05	0.000121486	VP	Male
2015-01-01	2015-12-31	275	2236771	0.000122945	0.000108842	0.000138368	VP	Male
2016-01-01	2016-12-31	266	1914896	0.000138911	0.000122718	0.000156647	VP	Male
2017-01-01	2017-12-31	251	1726463	0.000145384	0.000127953	0.000164527	VP	Male
2018-01-01	2018-12-31	221	1611874	0.000137108	0.000119626	0.000156426	VP	Male
2019-01-01	2019-12-31	247	1561971	0.000158134	0.000139026	0.000179134	VP	Male
2020-01-01	2020-12-31	218	1473771	0.00014792	0.000128935	0.000168914	VP	Male
2021-01-01	2021-12-31	214	1345357	0.000159066	0.000138466	0.000181865	VP	Male
2007-01-01	2007-12-31	90	2745199	3.28e-05	2.64e-05	4.03e-05	DIP	Female
2008-01-01	2008-12-31	80	2774132	2.88e-05	2.29e-05	3.59e-05	DIP	Female
2009-01-01	2009-12-31	89	2782336	3.2e-05	2.57e-05	3.94e-05	DIP	Female
2010-01-01	2010-12-31	94	2784441	3.38e-05	2.73e-05	4.13e-05	DIP	Female
2011-01-01	2011-12-31	62	2743887	2.26e-05	1.73e-05	2.9e-05	DIP	Female
2012-01-01	2012-12-31	47	2700917	1.74e-05	1.28e-05	2.31e-05	DIP	Female
2013-01-01	2013-12-31	48	2661013	1.8e-05	1.33e-05	2.39e-05	DIP	Female
2014-01-01	2014-12-31	59	2522856	2.34e-05	1.78e-05	3.02e-05	DIP	Female
2015-01-01	2015-12-31	64	2314217	2.77e-05	2.13e-05	3.53e-05	DIP	Female
2016-01-01	2016-12-31	44	1980233	2.22e-05	1.61e-05	2.98e-05	DIP	Female
2017-01-01	2017-12-31	39	1782002	2.19e-05	1.56e-05	2.99e-05	DIP	Female
2018-01-01	2018-12-31	50	1659574	3.01e-05	2.24e-05	3.97e-05	DIP	Female
2019-01-01	2019-12-31	57	1605346	3.55e-05	2.69e-05	4.6e-05	DIP	Female
2020-01-01	2020-12-31	43	1512132	2.84e-05	2.06e-05	3.83e-05	DIP	Female
2021-01-01	2021-12-31	35	1378524	2.54e-05	1.77e-05	3.53e-05	DIP	Female
2007-01-01	2007-12-31	4981	2745199	0.00181444	0.0017644	0.00186554	PD	Female
2008-01-01	2008-12-31	5116	2774132	0.00184418	0.00179399	0.00189542	PD	Female
2009-01-01	2009-12-31	5203	2782336	0.00187001	0.00181954	0.00192153	PD	Female
2010-01-01	2010-12-31	5164	2784441	0.00185459	0.00180435	0.00190588	PD	Female
2011-01-01	2011-12-31	5033	2743887	0.00183426	0.00178393	0.00188565	PD	Female
2012-01-01	2012-12-31	5022	2700917	0.00185937	0.00180829	0.00191152	PD	Female
2013-01-01	2013-12-31	4960	2661013	0.00186395	0.00181244	0.00191656	PD	Female
2014-01-01	2014-12-31	4687	2522856	0.00185782	0.001805	0.00191178	PD	Female
2015-01-01	2015-12-31	4254	2314217	0.0018382	0.00178338	0.00189429	PD	Female
2016-01-01	2016-12-31	3567	1980233	0.0018013	0.00174267	0.00186141	PD	Female
2017-01-01	2017-12-31	3131	1782002	0.00175701	0.001696	0.00181966	PD	Female
2018-01-01	2018-12-31	2895	1659574	0.00174442	0.00168145	0.00180915	PD	Female
2019-01-01	2019-12-31	2821	1605346	0.00175725	0.001693	0.00182332	PD	Female
2020-01-01	2020-12-31	2542	1512132	0.00168107	0.00161635	0.00174772	PD	Female
2021-01-01	2021-12-31	2264	1378524	0.00164234	0.00157537	0.00171141	PD	Female
2007-01-01	2007-12-31	4	2745199	1.46e-06	3.97e-07	3.73e-06	VP	Female
2008-01-01	2008-12-31	5	2774132	1.8e-06	5.85e-07	4.21e-06	VP	Female
2009-01-01	2009-12-31	7	2782336	2.52e-06	1.01e-06	5.18e-06	VP	Female
2010-01-01	2010-12-31	38	2784441	1.36e-05	9.66e-06	1.87e-05	VP	Female
2011-01-01	2011-12-31	82	2743887	2.99e-05	2.38e-05	3.71e-05	VP	Female
2012-01-01	2012-12-31	111	2700917	4.11e-05	3.38e-05	4.95e-05	VP	Female
2013-01-01	2013-12-31	121	2661013	4.55e-05	3.77e-05	5.43e-05	VP	Female
2014-01-01	2014-12-31	140	2522856	5.55e-05	4.67e-05	6.55e-05	VP	Female
2015-01-01	2015-12-31	152	2314217	6.57e-05	5.57e-05	7.7e-05	VP	Female
2016-01-01	2016-12-31	161	1980233	8.13e-05	6.92e-05	9.49e-05	VP	Female
2017-01-01	2017-12-31	170	1782002	9.54e-05	8.16e-05	0.000110866	VP	Female
2018-01-01	2018-12-31	148	1659574	8.92e-05	7.54e-05	0.00010476	VP	Female
2019-01-01	2019-12-31	139	1605346	8.66e-05	7.28e-05	0.000102235	VP	Female
2020-01-01	2020-12-31	130	1512132	8.6e-05	7.18e-05	0.000102084	VP	Female
2021-01-01	2021-12-31	115	1378524	8.34e-05	6.89e-05	0.000100136	VP	Female
